# Supplementary material for: Bond-Orbital-Resolved Piezoelectricity in Sp2-Hybridized Monolayer Semiconductors
Source: Materials (Basel). 2022 Nov 4;15(21):7788. doi: 10.3390/ma15217788 (PMC9653688; doi:10.3390/ma15217788)
Supplement: Supplementary file 1 [file materials-15-07788-s001.zip]

Archive with 1 entries (1 files):
- materials-1977849-supplementary.pdf
